# Supplementary material for: Spatiotemporal disparities and dynamic transition characteristics of China’s national standard development contribution levels—Based on machine splitting and location assignment technology
Source: PLoS One. 2025 Sep 9;20(9):e0327002. doi: 10.1371/journal.pone.0327002 (PMC12419623; doi:10.1371/journal.pone.0327002)
Supplement: S1 Data — (XLSX) [file pone.0327002.s001.xlsx]

## Sheet: Eight comprehensive economic zo
		2001	2002	2003	2004	2005	2006	2007	2008	2009	2010	2011	2012	2013	2014	2015	2016	2017	2018	2019	2020	2021	2022	2023
	Northeast Comprehensive Economic Zone	66.9667	50.2933	75.2333	35.8667	60.6533	102.693	73.7533	247.36	202.013	115.773	104	115.967	90.9	79.7667	87.3	102.2	199.167	132.167	112.333	144.747	121.3	112.133	126.533	111.266
	Northern Coastal Comprehensive Economic Zone	171.15	181.525	210.545	158.81	343.22	421.47	331.145	1246.8	800.13	696.6	550.9	550.475	556.55	510.175	594.075	505.45	1130.88	824.25	644.675	832.735	948.55	771.1	811.425	599.679
	Eastern Coastal Comprehensive Economic Zone	69.7	83.5533	105.633	47.1667	135.933	221.76	175.873	948.053	549.207	456.607	417.733	384.1	471.833	359.367	436.333	416	859.767	611.9	550.267	628.113	735.233	687.333	761.567	439.697
	Southern Coastal Comprehensive Economic Zone	19.1333	18.66	39.5667	23.2667	48.78	72.48	73.0533	401.567	214.093	172.907	179.3	184.7	216.267	188.067	204.233	207.2	478.1	352.033	286.533	353.627	430.267	407.033	413.833	216.726
	Middle Yellow River Comprehensive Economic Zone	24.125	32.41	33.575	37.41	82.19	100.035	65.41	256.465	134.8	134.84	88.95	90.35	89.125	78.825	87.975	66.35	208.15	103.55	97.65	121.835	116.55	124.45	130.2	100.227
	Middle Yangtze River Comprehensive Economic Zone	20.425	25.61	31.475	16.4	31.99	56.68	32.845	165.935	89.57	107.09	79.525	96.025	66.675	65.525	79.725	75.075	167.025	131.475	92.85	117.525	155.95	139.7	147.7	86.6433
	Southwest Comprehensive Economic Zone	11.28	19.632	27.58	30.02	25.424	69.62	38.456	147.88	105.056	81.216	56.4	67.02	69.78	53.64	59.86	64.36	145.54	117.92	85.72	99.676	112.04	116.56	121.06	75.0322
	Northwest Comprehensive Economic Zone	2.2	2.8	3.78	3.92	5.656	6.66	4.332	23.892	15.512	23.64	10.2	13.38	12.96	11.2	11.98	9.76	23.5	19.98	13.18	14.936	18.78	15.88	19.68	12.5134
	Northeast Comprehensive Economic Zone	57.8027	148.319	95.5867	138.123	119.989
	Northern Coastal Comprehensive Economic Zone	213.05	699.228	552.435	787.597	843.692
	Eastern Coastal Comprehensive Economic Zone	88.3973	470.3	413.873	613.209	728.044
	Southern Coastal Comprehensive Economic Zone	29.8813	186.82	194.513	335.499	417.044
	Middle Yellow River Comprehensive Economic Zone	41.942	138.31	87.045	119.507	123.733
	Middle Yangtze River Comprehensive Economic Zone	25.18	90.424	77.495	116.79	147.783
	Southwest Comprehensive Economic Zone	22.7872	88.4456	61.34	102.643	116.553
	Northwest Comprehensive Economic Zone	3.6712	14.8072	11.944	16.2712	18.1133

## Sheet: National average
	2001	2002	2003	2004	2005	2006	2007	2008	2009	2010	2011	2012	2013	2014	2015	2016	2017	2018	2019	2020	2021	2022	2023
National average	45.0839	49.2858	61.951	43.1961	87.7774	125.321	93.5348	397.632	245.057	210.137	171.406	174.313	180.648	155.61	180.319	165.623	370.339	264.997	215.568	265.835	303.184	271.7	289.252

## Sheet: Eight (2)
1	2
Northeast Comprehensive Economic Zone	599.679
Northern Coastal Comprehensive Economic Zone	439.697
Eastern Coastal Comprehensive Economic Zone	216.726
Southern Coastal Comprehensive Economic Zone	111.266
Middle Yellow River Comprehensive Economic Zone	100.227
Middle Yangtze River Comprehensive Economic Zone	86.6433
Southwest Comprehensive Economic Zone	75.0322
Northwest Comprehensive Economic Zone	12.5134

## Sheet: between-region Gini coefficient
	V1	V2	V3	V4	V5	V6	V7	V8	V9	V10	V11	V12	V13	V14	V15	V16	V17	V18	V19	V20	V21	V22	V23	V24	V25	V26	V27	V28
1	0.684468397844194	0.429430894308943	0.559427022841657	0.499039429146464	0.532564127014399	0.711681008775667	0.936385542168675	0.712822642031693	0.86441271787685	0.828062988093714	0.830223150202271	0.885709587238941	0.974617825209115	0.707817385866166	0.634603428368416	0.645307443365696	0.749732444224911	0.938803894297636	0.610479676362936	0.592163471666316	0.677334502411223	0.8625	0.5331088664422	0.604010732947324	0.832858499525166	0.557798454502444	0.83646408839779	0.730563798219585
2	0.690964907866073	0.397585960717903	0.524187050823423	0.455926806658337	0.348206051556805	0.487262603920372	0.894525364138624	0.659434003785044	0.853402269567317	0.796643840418819	0.768737779708885	0.836466043935831	0.969618879696189	0.681102704583007	0.588749317312944	0.530794833430028	0.660597759371487	0.935150158264495	0.621173552640167	0.511934342293502	0.558201887252342	0.80242311276794	0.459152016546019	0.528150340109911	0.840954274353877	0.392069316122187	0.802886307638155	0.750713266761769
3	0.660447782955321	0.347954294139329	0.507162214479288	0.48441449031171	0.417571261226084	0.46349371028401	0.904319946000675	0.651030272999942	0.821186536680283	0.803610929051286	0.781898190232212	0.799567454068241	0.964726466814417	0.628405264768901	0.611134390900928	0.560688020421808	0.600840756681013	0.930904216427005	0.601002620485359	0.60891495601173	0.635226370135028	0.876653337434635	0.475403535741737	0.498487449922329	0.806719314683443	0.387012107357548	0.791235285775067	0.780612244897959
4	0.777408694758831	0.425130469690887	0.503945885005637	0.484601737706409	0.503188775510204	0.434584640291409	0.814343163538874	0.756849481332837	0.852351573512989	0.787903883396188	0.841618629073683	0.809828946671609	0.951822036502182	0.578482410474838	0.477988412879833	0.574200314630309	0.495767835550181	0.849667232154509	0.608855683129155	0.594117647058823	0.569623420492931	0.800882785679254	0.533079353280059	0.522912650155717	0.832083232518752	0.516156828953037	0.648622047244095	0.808603417796111
5	0.728677308066886	0.452477844094773	0.488110468067824	0.561990992462605	0.457777138128306	0.525976641159887	0.837368294056141	0.613825776021594	0.786692176870748	0.755112714792788	0.829482156658938	0.870639424485411	0.967575872229675	0.549091084082241	0.507801396763299	0.618992794330746	0.70733279346874	0.920106976043393	0.644295131200529	0.544963063843836	0.633191382315419	0.855193866803831	0.623795761078998	0.691211180701396	0.881474398378981	0.490403037586651	0.728948626680125	0.697657657657658
6	0.702637218678656	0.416303662913345	0.529963972192622	0.366574315381011	0.413243537187317	0.450381088714358	0.878193013473145	0.598339629681451	0.805668589938253	0.7011677740386	0.770155808846596	0.778313547414934	0.968887954593231	0.560071898978914	0.422613775851085	0.592874586984629	0.553737387603816	0.941686367218282	0.539209150895091	0.607360379890575	0.584555477363359	0.882402493471485	0.420333088727946	0.463546609295335	0.875158161113454	0.44646080760095	0.791379854752131	0.825380178290509
7	0.694515907285368	0.435548196417762	0.511587424125456	0.409183453495892	0.446082646695539	0.474006915645757	0.889044464175944	0.586057045931936	0.767168757911751	0.741341049791328	0.819837083436358	0.817760233332702	0.97417408645004	0.538409348581019	0.485100504248118	0.685269621739026	0.64982239170871	0.951921511756959	0.56038903199403	0.615228442373975	0.624378228429309	0.89028067334034	0.548699811714417	0.540735178017831	0.875770697714433	0.479895092635447	0.76695268580036	0.812657754510611
8	0.700568771869942	0.586151512447577	0.571572887879815	0.359049934666468	0.345044096831561	0.413143069190028	0.823839086900742	0.539117737064596	0.71178452948736	0.710525790615063	0.777018609359184	0.805464355495008	0.962395145303288	0.472895251173581	0.574161732698132	0.702088441979494	0.730129569925178	0.950836741161026	0.588028944908933	0.639930572891122	0.678838103789267	0.905357042125518	0.40563446969697	0.470432427753527	0.829560167928748	0.384815894715039	0.74827606188793	0.731197168339427
9	0.71433560734825	0.462172643610838	0.542243441852516	0.492607181030046	0.506899114032581	0.510833601097689	0.857377531505909	0.550902789271766	0.739261898266983	0.742101012910057	0.80205406316736	0.782212716502465	0.961963704664547	0.463132305631978	0.605851794816815	0.719557696221423	0.678856809803198	0.945062910381334	0.598864982611686	0.62660402419346	0.620741805299087	0.887853940675013	0.403931006819093	0.404367620572343	0.793602639842461	0.324283497579974	0.704763898669611	0.745245836374494
10	0.752999441964286	0.595466880976507	0.576309023447724	0.368376250266014	0.374758820801986	0.462888007472486	0.684104820198929	0.55980714644961	0.744974161593547	0.716729409217743	0.757446901168361	0.812667777469222	0.934355214928357	0.470709295716974	0.544033274344263	0.62004387702606	0.697982234540753	0.90155059205686	0.528833239461029	0.54981606923892	0.637015194761585	0.823485516586392	0.266120365394949	0.430490243270263	0.701665825340737	0.397533801365862	0.638338560391647	0.616739147020676
11	0.719371914287169	0.601328903654485	0.564340902851316	0.353113932797789	0.36430095808927	0.465752285951787	0.821366024518389	0.530197185037338	0.690609878572081	0.734957411893412	0.75284530277194	0.820698172237774	0.963642844412761	0.425790482571232	0.648893128515509	0.680146134638266	0.762092238470191	0.952329023212338	0.566759863311587	0.57513120190605	0.67303068872861	0.904309586631486	0.273556907553049	0.370141038871689	0.794251134644478	0.383409968732757	0.77876845918083	0.712552552552553
12	0.715228889750291	0.536195173976803	0.523281596452328	0.372081751353098	0.322536263217894	0.440104925677645	0.793114111947222	0.574619479442527	0.70601104045522	0.753130729918464	0.733120649651972	0.806411387946461	0.952540990148176	0.405649320206282	0.619137949204342	0.6	0.702872849796063	0.9326758579048	0.567472580742895	0.524386261762698	0.631760156787965	0.877692514808831	0.303688799463447	0.404778547372434	0.74674636074424	0.38777638075378	0.760797038526576	0.686467661691542
13	0.770098077071589	0.676934012557754	0.615047929101103	0.377679026061195	0.343275688825427	0.398805078416729	0.760446755247448	0.571252613325122	0.701330630378054	0.772331281217331	0.799651008865177	0.80772116935162	0.954487190742919	0.415621114502091	0.682240213919632	0.752371520094087	0.742325398193053	0.946533918233199	0.608480912489426	0.666480134303301	0.672407765632647	0.906991624011168	0.370827984595635	0.405179195116579	0.74795513542636	0.317943644424902	0.674514974571482	0.698428813149625
14	0.753224188832229	0.636708668589646	0.607550300767476	0.349587515106931	0.340980785775738	0.358852631052921	0.753755954562111	0.554152091619148	0.686951747842796	0.754775042444822	0.778986451276707	0.816925764656847	0.957036681850875	0.411719336702592	0.640225928532035	0.691568439013866	0.740246323707446	0.939552037420167	0.598338901551816	0.628142354835529	0.675860547219771	0.903780528604885	0.344648423969519	0.376514551013475	0.756067758955846	0.3177526958419	0.720951449983708	0.667982726711906
15	0.763590778450437	0.666560570373671	0.609955027059989	0.362620643750297	0.313176670159158	0.411706079550603	0.758662369057212	0.532450727462414	0.688988172907294	0.76638442929404	0.772985307212823	0.827735172455978	0.960465634307118	0.410591316716102	0.664415022966766	0.691023301629338	0.75872307836999	0.946555236664833	0.606616284043918	0.603286867204695	0.688948351592871	0.908608781450419	0.349880739415623	0.42476409510603	0.761592716722525	0.375935809721675	0.73872744125184	0.68195991091314
16	0.705367673276831	0.605557699729834	0.566831860949508	0.376742806288935	0.336623889437315	0.407861031059878	0.825652018578063	0.507786640620761	0.653242592202811	0.780102308499475	0.753348262348736	0.793755813341289	0.962112536635547	0.404043645699615	0.724888566393698	0.694242223692919	0.732034307602631	0.954152574220218	0.647352708219095	0.617040120449916	0.672558550596553	0.915068829891839	0.306611278062577	0.388876138015454	0.744842990408619	0.399648581776455	0.773442564979077	0.736643281165677
17	0.740070799786974	0.62383530596827	0.605899530793713	0.378820737346045	0.361308968436383	0.412872780721773	0.788922155688623	0.535911787237784	0.662341967194435	0.734041560090364	0.75877378842746	0.793327405271796	0.959285327558203	0.40802936681948	0.610175575497464	0.674666233818934	0.710456510782779	0.946788436863159	0.590795385549484	0.625137247303494	0.671755072370812	0.914912280701754	0.384320650363164	0.417710424382934	0.79710770559033	0.37699358533425	0.755255215850938	0.727023189777568
18	0.747895791583166	0.64474509452558	0.614300793978613	0.342289471823517	0.286531592755318	0.369765148081998	0.737358688984313	0.54294467848066	0.667823795287417	0.789488575123949	0.744958016165738	0.7818971098634	0.952666927259159	0.398436959679093	0.710531833112027	0.646275432991424	0.676851826477762	0.936760144331202	0.673824766782513	0.615656400268868	0.659200204275602	0.906526647790402	0.312094458036379	0.41125208831896	0.679511049947381	0.385312456143868	0.741045194942392	0.71399564902103
19	0.744872909809447	0.660931683267934	0.643489888016046	0.398682435113898	0.367801153440013	0.460885956644675	0.789982471981728	0.522291883146318	0.662195176517965	0.760414912605665	0.755957425172028	0.801422517952615	0.95993037979494	0.429997875504568	0.698572347266881	0.711249902817011	0.730434600306086	0.953216512654259	0.653984642748688	0.655581425998331	0.711200257888893	0.921035656293792	0.329461942257218	0.461471342095217	0.762158260398809	0.428459427675421	0.751391115721965	0.736056622851365
20	0.752373872314741	0.625425907236326	0.639306543956338	0.425604411406136	0.380693047285575	0.450100099827075	0.812928975802007	0.543288203543831	0.677709298878785	0.773500109997171	0.757324311241134	0.808623021392926	0.964759912749168	0.43268527761367	0.67508428358398	0.684766743483771	0.726085570549719	0.953546332370559	0.659432761841999	0.650770629415156	0.706303661718293	0.92861639088061	0.337284842914438	0.416001914126161	0.781591126773951	0.370168645632387	0.774484565268268	0.739364115450389
21	0.784518078858407	0.716765255292653	0.691303559557624	0.286104687828463	0.263600841599038	0.408131196251536	0.731867504283267	0.527720312391737	0.666356416734156	0.797519012299315	0.747974196468991	0.820439566656295	0.961171471989911	0.413909147242481	0.726338857690727	0.650015896467244	0.735528086174473	0.950186557266892	0.700204212258832	0.630739487675205	0.7189290192511	0.930281930608549	0.30045871559633	0.436327048427315	0.722456218133452	0.424829284674801	0.785039775653866	0.721755083320593
22	0.764124240480054	0.719479653102068	0.695066880684858	0.271081366678408	0.260754467240238	0.383220615671642	0.751900843662119	0.520192901058213	0.650718650973291	0.752330969795098	0.728137351778656	0.779329923619404	0.959643192965514	0.428934035921334	0.693391093682633	0.662165974769256	0.710011278444901	0.954835896171859	0.671234595001411	0.64321424216559	0.704172449356371	0.932247741854123	0.252981260647359	0.38807518360234	0.773676334354735	0.387262936080543	0.795860650469212	0.760193295077016
23	0.754129092443694	0.715047104305071	0.671128657495939	0.31446377564269	0.282545277744014	0.36643420662915	0.730804304213022	0.51421654066826	0.64882235718998	0.74812159830081	0.714792128241887	0.770473519681282	0.952641363004675	0.42954644281852	0.707995365005794	0.675122809590146	0.725682432738644	0.949618985041003	0.664358801544023	0.633266057224267	0.696587481616272	0.923970043212819	0.254632961496941	0.359985672212051	0.737389911929544	0.344136032147641	0.764846457163341	0.720335370186159

## Sheet: Regional Gini Coefficients in t
	V1	V2	V3	V4	V5	V6	V7	V8	V9	V10	V11	V12	V13	V14	V15	V16	V17	V18	V19	V20	V21	V22	V23
1	0.0915879	0.1459	0.164525	0.272615	0.2901	0.335973	0.253096	0.270932	0.442633	0.400822	0.354915	0.330172	0.357414	0.317314	0.315897	0.306588	0.361506	0.270366	0.370129	0.399748	0.230833	0.245739	0.30699
2	0.645706	0.627014	0.624896	0.665622	0.577195	0.58844	0.578844	0.566048	0.568592	0.583215	0.560197	0.595974	0.608234	0.57702	0.569741	0.555495	0.573842	0.580315	0.565547	0.579484	0.582283	0.57499	0.56286
3	0.457835	0.359212	0.357842	0.403769	0.264509	0.19695	0.250231	0.105175	0.0584277	0.0928686	0.0470263	0.0632358	0.0677735	0.0511394	0.0242424	0.0202991	0.0176534	0.0134372	0.0568209	0.0240084	0.0140545	0.0081151	0.0674049
4	0.612079	0.573776	0.60264	0.576886	0.534736	0.599767	0.54499	0.553532	0.559569	0.547167	0.517816	0.496902	0.513461	0.508212	0.514771	0.502467	0.500779	0.493893	0.530557	0.528995	0.510588	0.522916	0.528286
5	0.477461	0.49892	0.484922	0.490043	0.577564	0.36316	0.417253	0.382026	0.386369	0.27579	0.229764	0.320559	0.329663	0.332144	0.349886	0.329503	0.344163	0.32098	0.352023	0.380484	0.30148	0.253616	0.269873
6	0.47093	0.19875	0.356434	0.300305	0.217802	0.283257	0.335021	0.300095	0.232472	0.143407	0.235539	0.210167	0.144263	0.227299	0.219113	0.241508	0.257559	0.248479	0.236941	0.191098	0.232927	0.215551	0.202014
7	0.513475	0.417767	0.383466	0.48501	0.488043	0.493146	0.522114	0.415331	0.344456	0.459653	0.404397	0.410862	0.387618	0.293065	0.412028	0.346178	0.384829	0.401289	0.463556	0.397977	0.466976	0.429719	0.364249
8	0.32	0.4	0.55873	0.522449	0.577086	0.350511	0.295106	0.29774	0.379165	0.398985	0.406275	0.388042	0.466667	0.515	0.48414	0.315574	0.398979	0.359159	0.269499	0.278736	0.362087	0.211587	0.388211

## Sheet: decomposed between-region Gini 
	V1	V2	V3	V4	V5	V6	V7	V8	V9	V10	V11	V12	V13	V14	V15	V16	V17	V18	V19	V20	V21	V22	V23	V24	V25	V26	V27	V28
1	0.0288559189024503	0.000567793637018299	0.00993638864782023	0.0118659637719962	0.0128907620436878	0.0192795945122514	0.0224232324537918	0.0280988607197592	0.0421044370995439	0.0542958435659287	0.0556622412615174	0.0737993241870857	0.0779908414424728	0.0105041822848385	0.0126230219546873	0.0136478202263789	0.0202259172406152	0.0233695551821556	0.0013825544250974	0.000357756153405839	0.00271894676588437	0.00586258470742471	0.00136639769558875	0.00592951972967483	0.010121036985062	0.0042215226101889	0.00841303986557601	0.00523939656923389
2	0.0332486974190761	0.00632003523376361	0.00601093749934021	0.00453089985022273	0.00625373968143509	0.00971039822513716	0.0150410673499472	0.024821983774058	0.0412632807515298	0.0503727963590652	0.052669916134015	0.0683616933319764	0.0754692521650565	0.0123309727331038	0.0129576134952409	0.0146804533264532	0.0202437902814098	0.0255744594062199	0.00348368348223089	0.00176084365101852	0.000307830940429857	0.00502283818438018	0.00229711977494982	0.00539569788314501	0.0125032567162251	0.00252429816445773	0.00963185699753777	0.00888444854135006
3	0.02727375951711	0.00459562528722658	0.00539179721198733	0.00839675833729739	0.00882003961375247	0.0120064070004004	0.0180028917501807	0.0211462591341412	0.0344628224664264	0.0475606904725431	0.0481250655078166	0.0614648085290505	0.0694601215287576	0.00998742249921391	0.0145242587202662	0.0149475399967212	0.0196657824791114	0.0256622672288917	0.00120769538798096	0.00163097666443604	0.0030200783137549	0.00901656306353519	0.00056437503527344	0.00201394543837159	0.0100092584380787	0.00130847664427979	0.00930378964398685	0.00999414124963383
4	0.0355400481987151	0.00244992469553001	0.00273177443926355	0.000446141645636338	0.00562735898599616	0.00211266859191722	0.0115437946322319	0.0322734819380085	0.0391824141177332	0.0467918754041051	0.0548898762462817	0.0620503051204149	0.0746251398408344	0.00518169913479356	0.00282042461507034	0.00889392524670284	0.00619587641780057	0.0156270024581152	0.0040885075646544	0.0019849930669781	0.00244028880685536	0.00699083723345927	0.00809800084217667	0.00356046086528353	0.016135295585703	0.00656204018743731	0.0060127945329822	0.0157185434005244
5	0.0401972162586051	0.00803185618719185	0.00126680268060474	0.00306375149518518	0.00407757299289542	0.00626454434342848	0.00977972617809923	0.0294880746756826	0.0418862864994114	0.0495112863512266	0.059033052335334	0.0753480862222465	0.0800349953351408	0.00929865886779659	0.00764539008773729	0.0147867145758179	0.0196509713220816	0.0231661531567523	0.00475282173599149	0.00238850275208911	0.00415320654242058	0.00766838837709133	0.00952176598410747	0.0134589782832133	0.0181458873961076	0.00155677080307893	0.00624367991597326	0.00585863639111792
6	0.0317630180530043	0.00889788309098309	0.00225785028938048	0.000264877258867452	0.00458478455348752	0.00411929806031795	0.01196099346077	0.0198991739316936	0.0347734851055117	0.0427038604158291	0.0484637368086558	0.0584307608354312	0.0688863547027006	0.0111557333803636	0.0121287213801782	0.0164486286747983	0.0189491032119564	0.0267907986124085	0.00274558979363986	0.00157431750098021	0.000356214244683812	0.00819790964513588	0.00575987639282676	0.00505093531564485	0.0155065291829143	0.0021489101753886	0.00830668369188082	0.0130694923340868
7	0.0343620399750887	0.0102248401270128	7.00880149716889e-05	0.00111384318396279	0.00546130262692105	0.00589028577887476	0.0115847701190985	0.0207289198057383	0.0344554906617176	0.047301177545402	0.053097790136013	0.0651237809969809	0.0727164267839458	0.0102949281419845	0.0147469633533132	0.0190944227962715	0.0229316859905628	0.0286261703307865	0.00102039249733388	0.00536785194029213	0.00577347242058861	0.0114679567608123	0.00579661259061101	0.00599730906522836	0.0135899548521933	0.0012484566730354	0.00634418911392951	0.00949080723370615
8	0.0313856774966073	0.0165031255039268	0.00363196258973331	0.00028592814300741	0.00255702350844352	0.00390501533036477	0.00877207444557654	0.00938151015803824	0.0265430607102962	0.0414663324714665	0.045256934673401	0.0575161496014984	0.0640055617551141	0.0128711629141935	0.0217182391955616	0.0245611908470125	0.031410224503576	0.0362772836187878	0.00455668864330367	0.0073996402947546	0.00995828631325362	0.0148253454284654	0.00379060220193457	0.00568323401216537	0.0121726461657811	0.000944981259747164	0.00743439341336286	0.00811176519201962
9	0.030477259083199	0.0132685248902994	0.000461655698097555	0.00342488060943308	0.00572959222366624	0.00617562160674357	0.011879056737876	0.0127858925627997	0.0298617181524023	0.0452028529235095	0.048275801742487	0.0590295939476564	0.0666341741224996	0.0128068691922019	0.0211162471298323	0.0234209587440655	0.0282898297572426	0.033993264888375	0.00404042154022982	0.00634513315446298	0.0069450477702395	0.0126484829013719	0.00307294881897755	0.00252602779326963	0.0101306079681128	0.00131515823045231	0.00628942194439087	0.00950572521855397
10	0.0345144542944645	0.015190000537778	0.00254627490677276	0.00113299824712098	0.000515989586319958	0.00256687487490224	0.00684354710455068	0.0142611202440938	0.0311194210854341	0.0445086080631246	0.0467072585077126	0.0609465903239771	0.0666488199635083	0.0126437256310053	0.0191203358032497	0.0207693236366906	0.0278835424378656	0.0321602146675141	0.00226203496190937	0.00391102279535031	0.00681066638619018	0.0110873386158386	0.00219865044458792	0.00531083024507128	0.0110130598846025	0.00256251718933639	0.00826474682886765	0.00712778704941408
11	0.0325567502986858	0.0171416499111228	0.00411421452924207	0.00109639537255588	0.00178300842148206	0.00433458635661625	0.00854168487921438	0.00970121708385542	0.027071130926363	0.0448708608949889	0.0457863449602238	0.060040698973298	0.0656501636700955	0.0130274353818807	0.0239519285873862	0.0246385416363124	0.0329040028751542	0.0371111013977523	0.00658201474487863	0.00726862779380482	0.0111916105720197	0.0153987090946178	0.000915484065234917	0.00395212285456188	0.00956158755135938	0.00280776777301823	0.00841723246981574	0.00701183087099688
12	0.0311262235493363	0.0144058999001282	0.00369281024292197	0.00183506283329165	0.00142853134680121	0.00438289893364582	0.00918605949209234	0.011918357015832	0.0262024765587736	0.0439483818435039	0.0434063398615166	0.0577209044937549	0.0641251185716836	0.0107130896572062	0.0210429293667959	0.0206363978803054	0.0283927321005261	0.0331958926589726	0.00675880982385427	0.00635227833736383	0.0105375826718491	0.0153407432302956	0.000542041981987252	0.00278542718937502	0.00918964126730371	0.00346297966685909	0.00986719374478777	0.00800526759741085
13	0.0321872132467681	0.0197484952745659	0.00649930790406392	0.00012269366157632	0.00167450926855569	0.00182485220598019	0.0067343267487735	0.00585588621401346	0.0235214693746828	0.0430798758777925	0.045148963353765	0.0560784916859203	0.0626244577429781	0.013249187370502	0.0264540206943309	0.0280058363013103	0.0347390109969234	0.0396484855397167	0.00878843753366155	0.0103402531406409	0.0126570320460867	0.01756650658888	0.00206908747597249	0.00222864683867972	0.00877461289573746	0.000357712506285891	0.00618825355077185	0.00818245757132217
14	0.0345383771262578	0.0168275033786743	0.00651794927006591	7.55646114206879e-05	0.00114283115856598	0.00262068771820953	0.00687771706603344	0.012101705954692	0.0258477780995032	0.0461519223169046	0.047574944379765	0.0610582121680423	0.0667342512984742	0.0103095541086084	0.0225122357829865	0.0235795023301318	0.0306665266826667	0.0349235560304907	0.00876616363817524	0.00983343018532054	0.0134839365016527	0.0177409658494766	0.00142302206286039	0.00336830927191156	0.00904434840234344	0.00158953169333607	0.00726557082376794	0.00709504891303984
15	0.0350938241725139	0.0181277407582454	0.00607316536910753	4.67432910393099e-05	0.000524563599441159	0.00237525167799759	0.00651982348348317	0.01092350316152	0.0269962703470372	0.0467294411752995	0.0474911836959401	0.06165670919152	0.0671828049321674	0.0120545753891379	0.0241235777199546	0.0246948846104351	0.03258815294174	0.0367327247472256	0.0080508105344374	0.00862211742491787	0.0124971939598435	0.0166417657653291	0.000761742520640625	0.00324490772239563	0.00877100346304308	0.00229272957159485	0.0078188253122423	0.00690761967580931
16	0.0304027373144437	0.0177440402404323	0.00593729835960928	0.0027028843960888	0.00204506943497653	0.00356614872900977	0.00871180730733781	0.0067440169938673	0.0224863395016313	0.0441408289473767	0.0432637423325603	0.0554260938294192	0.0622869719338566	0.011806741880823	0.0263616047166652	0.0257037897555529	0.0331395491297303	0.0382852077080583	0.0106192822089012	0.00996146724778891	0.0134616459950252	0.0186073045733533	0.000877086614816356	0.000250057645198359	0.00711093574963575	0.0013464159137188	0.00820729401815619	0.00857609763054674
17	0.0314151204496826	0.0167054655088362	0.00705375594802407	0.000302897901209766	0.00108374508809468	0.00226021402349847	0.00740385871695484	0.00914116643790101	0.0220101125189838	0.0414829633979637	0.0433318207170363	0.0553721527808022	0.0622303457054107	0.00965170956081209	0.0219710561105718	0.0233576990998762	0.0301026565382254	0.0352463012316818	0.00910211002948899	0.0104887530187934	0.0140164739368719	0.0191601186303283	0.00184885731907259	0.00351844853334757	0.0103766414579561	0.00120737688450683	0.00806556980911532	0.00857274115576061
18	0.0326118669498657	0.0169542440388609	0.00777030250697101	0.00134845455876988	3.25922330745194e-05	0.000839151832292149	0.00660797708648212	0.0100062082313844	0.0222514636072377	0.0452804286781808	0.0435259455772536	0.0554719806928324	0.063163747698419	0.00918394153188993	0.0239541132772511	0.0226382509515558	0.0290962252303937	0.0348650504845837	0.0117088579013979	0.0103929955757025	0.0137896560105772	0.0195584812647671	0.00175448310092715	0.00112855515489361	0.00656321185069302	0.00106454872126533	0.00875631572685195	0.00961470875698328
19	0.0308364621457941	0.0190258186160882	0.00756804141328033	0.000850547835833648	0.00112859298534567	0.00192700735564581	0.00717945400814634	0.00546870399100987	0.0207457402614204	0.0422493466421704	0.0426200735081864	0.0539634467171846	0.0609667089205187	0.0114577772028079	0.0262183059906179	0.0264963511401299	0.0336367050491261	0.0388891517016267	0.0109412697202074	0.0112193148697194	0.014540409711113	0.0197928563636135	0.000370726866016028	0.00115176341447167	0.0081550256178057	0.000688354831951635	0.00769161703528567	0.00875407775416754
20	0.032316623732375	0.017028753906068	0.00735873274098233	0.00107622131782506	0.00127867336757377	0.00264635987535029	0.00762193606320011	0.00961161852428426	0.0225049800777319	0.0445237934002667	0.0447937294665984	0.0573895193877587	0.0640236209715585	0.00967002116508572	0.0237812265259158	0.0239836785756645	0.0310276163854637	0.0360031925733135	0.0108878649724682	0.0110903170222169	0.0149109144436542	0.019886490631504	0.000269936066331621	0.00173477763742529	0.00836887922122505	0.00139735755451076	0.00803145913831053	0.00829262697974971
21	0.0340712871409464	0.018964187566091	0.00954387308883143	0.000195634468322146	0.00142710196365523	0.000476730309648177	0.00527801202431222	0.00878570371949174	0.0213461230225045	0.0456892288123581	0.0435255802363882	0.0574211189811082	0.0638228279339936	0.00942031447725955	0.0254812178897768	0.0238584814577994	0.0320837095864665	0.0368849913011305	0.0129207985867641	0.0112980621547867	0.0163831854577006	0.0211844671723646	0.00216364857596984	0.000309582965660659	0.00671129191854605	0.00301414368562296	0.00941585263850834	0.00800213619110673
22	0.030285285118518	0.0198266052913076	0.0101649268087737	0.000566058619621247	0.00126692957625648	0.000254305090276393	0.00552960375513637	0.00384981139677453	0.0167320493734865	0.0396256353318624	0.0386911407230154	0.0501364017438282	0.0578482802043786	0.00966167848253395	0.0258694151021223	0.025168544145487	0.032790037061903	0.0385739459073158	0.0129871771254103	0.0122863061687751	0.0166872395910131	0.0224711484364258	0.000934494608846982	0.000604357579000221	0.00831623603955057	0.00177247584005895	0.0094843543006093	0.00963984807568794
23	0.0295667746396384	0.0205607927163573	0.00930205618719664	0.00015829000743963	0.000913765042946957	0.000295354763881674	0.00576607327100544	0.00215238435116206	0.0171640330567096	0.0392113128429317	0.0382040127955886	0.0496717640845729	0.0569660554274046	0.0112587365291606	0.0272561002810367	0.0265006252455294	0.0345633426244771	0.0400340611316009	0.0122444515754892	0.0114889765399819	0.0157987817425427	0.0212695002496665	0.0010073000473431	0.000657623030908281	0.00795191437373997	0.00191674809008716	0.00921103943291885	0.00911786417853962

## Sheet: decomposed within-region Gini c
	V1	V2	V3	V4	V5	V6	V7	V8	V9	V10	V11	V12	V13	V14	V15	V16	V17	V18	V19	V20	V21	V22	V23
1	0.00127407	0.00139432	0.00187117	0.0021199	0.00187732	0.00257836	0.00186901	0.00157844	0.00341724	0.00206812	0.00201674	0.00205713	0.0016843	0.00152333	0.00143231	0.00177177	0.00182076	0.00126285	0.00180633	0.00203846	0.00086491	0.000949814	0.00125769
2	0.0408119	0.0384493	0.0353591	0.0407434	0.0375759	0.0329491	0.0341195	0.0295505	0.0309094	0.0321888	0.0299766	0.0313352	0.0311988	0.0314971	0.0312516	0.0282251	0.0291746	0.0300524	0.0281593	0.0302226	0.0303309	0.0271693	0.0262887
3	0.00662888	0.00570311	0.0057143	0.00412898	0.00383621	0.00326389	0.00440642	0.00234845	0.00122633	0.00188985	0.00107333	0.00130496	0.0016578	0.00110605	0.000549378	0.000477497	0.000383821	0.000290581	0.00135837	0.00053126	0.000319193	0.000192261	0.00166205
4	0.00243274	0.00203447	0.00360461	0.00291004	0.00278303	0.00324861	0.00398634	0.00523526	0.00457834	0.00421646	0.0050728	0.00493091	0.00575681	0.00575227	0.00546031	0.00588704	0.00605459	0.00614462	0.00660454	0.00659026	0.00678611	0.00733655	0.00707844
5	0.00425384	0.00546242	0.00437559	0.007066	0.00900395	0.00482641	0.0048581	0.00410239	0.00353851	0.00294639	0.00198517	0.00276632	0.0027079	0.00280124	0.00284211	0.00219774	0.00322061	0.00208826	0.00265495	0.0029033	0.00192957	0.0019341	0.00202251
6	0.00355217	0.00171946	0.00301504	0.00189827	0.00132157	0.00213297	0.00195868	0.00208503	0.00141469	0.00121678	0.00181943	0.00192759	0.000886505	0.00159354	0.00161293	0.00182266	0.00193399	0.00205253	0.00169916	0.0014066	0.00199479	0.00184524	0.00171745
7	0.00334213	0.00432906	0.00444109	0.00876866	0.00367736	0.00712694	0.00558435	0.00401828	0.00384153	0.00462152	0.0034616	0.00410949	0.00389509	0.00262804	0.00355826	0.00349955	0.0039343	0.00464537	0.00479531	0.00388197	0.0044893	0.0047958	0.00396588
8	0.000406226	0.000591171	0.000886875	0.00123339	0.000967351	0.000484584	0.000355558	0.000465399	0.000624373	0.00116766	0.00062894	0.000774857	0.000870952	0.000964285	0.000836763	0.00048378	0.00065862	0.000704463	0.000428653	0.000407409	0.000583471	0.000321711	0.000687123

## Sheet: contribution rate
	Within-region disparity contribution rate	Between-region disparity contribution rate	Hyper-variation density contribution rate
2001	0.0858852	0.772195	0.14192
2002	0.0874772	0.779269	0.133254
2003	0.088288	0.744173	0.167539
2004	0.098771	0.689238	0.211991
2005	0.0866936	0.790036	0.123271
2006	0.0874697	0.749678	0.162852
2007	0.0845903	0.775644	0.139766
2008	0.0755198	0.78439	0.140091
2009	0.0755075	0.785779	0.138713
2010	0.0786005	0.782056	0.139344
2011	0.0707619	0.810734	0.118504
2012	0.0770315	0.783054	0.139914
2013	0.0726762	0.783174	0.14415
2014	0.0728126	0.805726	0.121462
2015	0.0716125	0.80666	0.121727
2016	0.068373	0.801043	0.130584
2017	0.0728924	0.782484	0.144624
2018	0.0728498	0.786362	0.140789
2019	0.0716117	0.775611	0.152778
2020	0.0721166	0.78383	0.144054
2021	0.070829	0.793193	0.135978
2022	0.0686897	0.77414	0.15717
2023	0.0693992	0.776952	0.153649

## Sheet: Classical Markov Trans_matrix四个
	A	B	C	D
A	0.569444	0.347222	0.0625	0.0208333
B	0.125	0.472222	0.263889	0.138889
C	0.00694444	0.104167	0.395833	0.493056
D	0	0	0.0793651	0.920635

## Sheet: Spatial Markov sig四个级别
	x
Q	50.3703
df	21
p	0.000323915

[truncated: 1 more sheets: Spatial Markov Trans_matrix四个级别]
